# Supplementary material for: Psychological Distress Related to the COVID-19 Pandemic: The Protective Role of Hope
Source: Eur J Investig Health Psychol Educ. 2023 Jan 3;13(1):67–80. doi: 10.3390/ejihpe13010005 (PMC9857999; doi:10.3390/ejihpe13010005)
Supplement: Supplementary file 1 [file ejihpe-13-00005-s001.zip]

Archive with 1 entries (1 files):
- ejihpe-2073142-supplementary.pdf
